# Supplementary material for: Non-Targeted and Targeted Analysis of Organic Micropollutants in Agricultural Soils Across China: Occurrence and Risk Evaluation
Source: Toxics. 2025 Dec 25;14(1):25. doi: 10.3390/toxics14010025 (PMC12845987; doi:10.3390/toxics14010025)
Supplement: Supplementary file 1 [file toxics-14-00025-s001.zip]

Archive with 1 entries (1 files):
- toxics-4044453-supplementary.pdf
